# Supplementary material for: Rising Incidence and Spatiotemporal Dynamics of Emerging and Reemerging Arboviruses in Brazil
Source: Viruses. 2025 Jan 24;17(2):158. doi: 10.3390/v17020158 (PMC11860164; doi:10.3390/v17020158)
Supplement: Supplementary file 1 [file viruses-17-00158-s001.zip]

Archive with 1 entries (1 files):
- viruses-3403481-supplementary.pdf
